# Supplementary material for: Magnesium Attenuates the Association Between Mixed Element Exposure and Depressive Symptoms in Older Adults
Source: Toxics. 2026 Jul 5;14(7):592. doi: 10.3390/toxics14070592 (PMC13417367; doi:10.3390/toxics14070592)
Supplement: Supplementary file 1 [file toxics-14-00592-s001.zip]

Archive with 1 entries (1 files):
- toxics-4346650-supplementary.pdf
